# Supplementary material for: Diet and gut microbiome of skipjack tuna (Katsuwonus pelamis) as indicators of environmental changes
Source: PLoS One. 2026 Apr 27;21(4):e0346882. doi: 10.1371/journal.pone.0346882 (PMC13119836; doi:10.1371/journal.pone.0346882)
Supplement: S1 File — (CSV) [file pone.0346882.s002.csv]

sample.id	school.id	collection.date	latitude	longitude	FADs	sex	length	health	year	col_a	sst	SOI	NINO3.4	ENSO
TDM-001	1	02/12/2022	-6.672867	158.025	drifting	F	49	normal	2022	0.67	30.9	20	-0.96	La-Nina
TDM-002	1	02/12/2022	-6.672867	158.025	drifting	M	53	parasite	2022	0.67	30.9	20	-0.96	La-Nina
TDM-004	1	02/12/2022	-6.672867	158.025	drifting	M	49	normal	2022	0.67	30.9	20	-0.96	La-Nina
TDM-005	1	02/12/2022	-6.672867	158.025	drifting	M	52	normal	2022	0.67	30.9	20	-0.96	La-Nina
TDM-008	1	02/12/2022	-6.672867	158.025	drifting	F	50	normal	2022	0.67	30.9	20	-0.96	La-Nina
TDM-009	1	02/12/2022	-6.672867	158.025	drifting	M	52	normal	2022	0.67	30.9	20	-0.96	La-Nina
TDM-013	1	02/12/2022	-6.672867	158.025	drifting	F	52	normal	2022	0.67	30.9	20	-0.96	La-Nina
TDM-014	1	02/12/2022	-6.672867	158.025	drifting	U	48	normal	2022	0.67	30.9	20	-0.96	La-Nina
TDM-016	1	02/12/2022	-6.672867	158.025	drifting	F	51	normal	2022	0.67	30.9	20	-0.96	La-Nina
TDM-020	1	02/12/2022	-6.672867	158.025	drifting	F	51	normal	2022	0.67	30.9	20	-0.96	La-Nina
TDM-025	2	03/12/2022	-5.653667	158.8573	drifting	F	57	normal	2022	0.09	31.4	19.8	-0.96	La-Nina
TDM-029	2	03/12/2022	-5.653667	158.8573	drifting	M	48	normal	2022	0.09	31.4	19.8	-0.96	La-Nina
TDM-030	2	03/12/2022	-5.653667	158.8573	drifting	U	0	normal	2022	0.09	31.4	19.8	-0.96	La-Nina
TDM-031	2	03/12/2022	-5.653667	158.8573	drifting	M	48	normal	2022	0.09	31.4	19.8	-0.96	La-Nina
TDM-032	2	03/12/2022	-5.653667	158.8573	drifting	F	48	normal	2022	0.09	31.4	19.8	-0.96	La-Nina
TDM-033	2	03/12/2022	-5.653667	158.8573	drifting	M	50	normal	2022	0.09	31.4	19.8	-0.96	La-Nina
TDM-034	2	03/12/2022	-5.653667	158.8573	drifting	M	50	normal	2022	0.09	31.4	19.8	-0.96	La-Nina
TDM-035	2	03/12/2022	-5.653667	158.8573	drifting	F	48	normal	2022	0.09	31.4	19.8	-0.96	La-Nina
TDM-039	2	03/12/2022	-5.653667	158.8573	drifting	F	52	normal	2022	0.09	31.4	19.8	-0.96	La-Nina
TDM-041	3	04/12/2022	-6.663833	158.4773	drifting	M	53	normal	2022	0.1	30.7	20	-0.96	La-Nina
TDM-043	3	04/12/2022	-6.663833	158.4773	drifting	F	55	normal	2022	0.1	30.7	20	-0.96	La-Nina
TDM-044	3	04/12/2022	-6.663833	158.4773	drifting	M	54	normal	2022	0.1	30.7	20	-0.96	La-Nina
TDM-045	3	04/12/2022	-6.663833	158.4773	drifting	F	56	normal	2022	0.1	30.7	20	-0.96	La-Nina
TDM-052	3	04/12/2022	-6.663833	158.4773	drifting	M	54	normal	2022	0.1	30.7	20	-0.96	La-Nina
TDM-053	3	04/12/2022	-6.663833	158.4773	drifting	F	53	normal	2022	0.1	30.7	20	-0.96	La-Nina
TDM-054	3	04/12/2022	-6.663833	158.4773	drifting	M	53	normal	2022	0.1	30.7	20	-0.96	La-Nina
TDM-055	3	04/12/2022	-6.663833	158.4773	drifting	M	52	normal	2022	0.1	30.7	20	-0.96	La-Nina
TDM-056	3	04/12/2022	-6.663833	158.4773	drifting	F	52	normal	2022	0.1	30.7	20	-0.96	La-Nina
TDM-057	3	04/12/2022	-6.663833	158.4773	drifting	M	48	normal	2022	0.1	30.7	20	-0.96	La-Nina
TDM-061	4	07/12/2022	-9.713167	161.3008	anchored	F	52	parasite	2022	0.2	31.3	20.9	-0.93	La-Nina
TDM-063	4	07/12/2022	-9.713167	161.3008	anchored	F	52	parasite	2022	0.2	31.3	20.9	-0.93	La-Nina
TDM-065	4	07/12/2022	-9.713167	161.3008	anchored	F	51	normal	2022	0.2	31.3	20.9	-0.93	La-Nina
TDM-066	4	07/12/2022	-9.713167	161.3008	anchored	M	49	normal	2022	0.2	31.3	20.9	-0.93	La-Nina
TDM-067	4	07/12/2022	-9.713167	161.3008	anchored	F	52	normal	2022	0.2	31.3	20.9	-0.93	La-Nina
TDM-070	4	07/12/2022	-9.713167	161.3008	anchored	F	49	normal	2022	0.2	31.3	20.9	-0.93	La-Nina
TDM-071	4	07/12/2022	-9.713167	161.3008	anchored	M	54	normal	2022	0.2	31.3	20.9	-0.93	La-Nina
TDM-075	4	07/12/2022	-9.713167	161.3008	anchored	F	54	normal	2022	0.2	31.3	20.9	-0.93	La-Nina
TDM-077	4	07/12/2022	-9.713167	161.3008	anchored	F	53	normal	2022	0.2	31.3	20.9	-0.93	La-Nina
TDM-079	4	07/12/2022	-9.713167	161.3008	anchored	M	52	parasite	2022	0.2	31.3	20.9	-0.93	La-Nina
TDM-081	5	08/12/2022	-7.607667	161.2557	drifting	M	50	normal	2022	0.17	31.1	21.7	-0.93	La-Nina
TDM-084	5	08/12/2022	-7.607667	161.2557	drifting	F	50	normal	2022	0.17	31.1	21.7	-0.93	La-Nina
TDM-085	5	08/12/2022	-7.607667	161.2557	drifting	F	50	parasite	2022	0.17	31.1	21.7	-0.93	La-Nina
TDM-087	5	08/12/2022	-7.607667	161.2557	drifting	M	48	normal	2022	0.17	31.1	21.7	-0.93	La-Nina
TDM-089	5	08/12/2022	-7.607667	161.2557	drifting	M	48	normal	2022	0.17	31.1	21.7	-0.93	La-Nina
TDM-090	5	08/12/2022	-7.607667	161.2557	drifting	M	49	normal	2022	0.17	31.1	21.7	-0.93	La-Nina
TDM-092	5	08/12/2022	-7.607667	161.2557	drifting	F	49	parasite	2022	0.17	31.1	21.7	-0.93	La-Nina
TDM-093	5	08/12/2022	-7.607667	161.2557	drifting	M	51	normal	2022	0.17	31.1	21.7	-0.93	La-Nina
TDM-096	5	08/12/2022	-7.607667	161.2557	drifting	M	51	normal	2022	0.17	31.1	21.7	-0.93	La-Nina
TDM-099	5	08/12/2022	-7.607667	161.2557	drifting	M	50	normal	2022	0.17	31.1	21.7	-0.93	La-Nina
TDM-102	6	09/12/2022	-7.587	159.7155	drifting	F	51	normal	2022	0.31	29.8	22.1	-0.93	La-Nina
TDM-104	6	09/12/2022	-7.587	159.7155	drifting	F	50	normal	2022	0.31	29.8	22.1	-0.93	La-Nina
TDM-107	6	09/12/2022	-7.587	159.7155	drifting	M	53	normal	2022	0.31	29.8	22.1	-0.93	La-Nina
TDM-109	6	09/12/2022	-7.587	159.7155	drifting	M	48	normal	2022	0.31	29.8	22.1	-0.93	La-Nina
TDM-111	6	09/12/2022	-7.587	159.7155	drifting	M	48	normal	2022	0.31	29.8	22.1	-0.93	La-Nina
TDM-112	6	09/12/2022	-7.587	159.7155	drifting	M	55	parasite	2022	0.31	29.8	22.1	-0.93	La-Nina
TDM-113	6	09/12/2022	-7.587	159.7155	drifting	M	50	normal	2022	0.31	29.8	22.1	-0.93	La-Nina
TDM-115	6	09/12/2022	-7.587	159.7155	drifting	F	53	normal	2022	0.31	29.8	22.1	-0.93	La-Nina
TDM-118	6	09/12/2022	-7.587	159.7155	drifting	F	48	normal	2022	0.31	29.8	22.1	-0.93	La-Nina
TDM-119	6	09/12/2022	-7.587	159.7155	drifting	F	50	open gut	2022	0.31	29.8	22.1	-0.93	La-Nina
TDM-121	7	10/12/2022	-7.484333	158.907	anchored	M	55	normal	2022	0.09	31.2	21.8	-0.93	La-Nina
TDM-123	7	10/12/2022	-7.484333	158.907	anchored	F	52	normal	2022	0.09	31.2	21.8	-0.93	La-Nina
TDM-125	7	10/12/2022	-7.484333	158.907	anchored	M	50	normal	2022	0.09	31.2	21.8	-0.93	La-Nina
TDM-126	7	10/12/2022	-7.484333	158.907	anchored	F	52	parasite	2022	0.09	31.2	21.8	-0.93	La-Nina
TDM-128	7	10/12/2022	-7.484333	158.907	anchored	M	51	normal	2022	0.09	31.2	21.8	-0.93	La-Nina
TDM-129	7	10/12/2022	-7.484333	158.907	anchored	M	51	normal	2022	0.09	31.2	21.8	-0.93	La-Nina
TDM-130	7	10/12/2022	-7.484333	158.907	anchored	M	50	normal	2022	0.09	31.2	21.8	-0.93	La-Nina
TDM-133	7	10/12/2022	-7.484333	158.907	anchored	M	51	normal	2022	0.09	31.2	21.8	-0.93	La-Nina
TDM-136	7	10/12/2022	-7.484333	158.907	anchored	F	48	normal	2022	0.09	31.2	21.8	-0.93	La-Nina
TDM-139	7	10/12/2022	-7.484333	158.907	anchored	M	49	normal	2022	0.09	31.2	21.8	-0.93	La-Nina
TDM-144	8	22/02/2023	-8.102667	158.016	anchored	M	56	normal	2023	0.07	31.1	1.6	-0.43	normal
TDM-147	8	22/02/2023	-8.102667	158.016	anchored	M	57	normal	2023	0.07	31.1	1.6	-0.43	normal
TDM-148	8	22/02/2023	-8.102667	158.016	anchored	F	55	normal	2023	0.07	31.1	1.6	-0.43	normal
TDM-151	8	22/02/2023	-8.102667	158.016	anchored	M	56	normal	2023	0.07	31.1	1.6	-0.43	normal
TDM-152	8	22/02/2023	-8.102667	158.016	anchored	M	53	normal	2023	0.07	31.1	1.6	-0.43	normal
TDM-154	8	22/02/2023	-8.102667	158.016	anchored	F	53	open gut	2023	0.07	31.1	1.6	-0.43	normal
TDM-156	8	22/02/2023	-8.102667	158.016	anchored	M	54	normal	2023	0.07	31.1	1.6	-0.43	normal
TDM-157	8	22/02/2023	-8.102667	158.016	anchored	M	54	normal	2023	0.07	31.1	1.6	-0.43	normal
TDM-159	8	22/02/2023	-8.102667	158.016	anchored	F	54	normal	2023	0.07	31.1	1.6	-0.43	normal
TDM-160	8	22/02/2023	-8.102667	158.016	anchored	F	56	normal	2023	0.07	31.1	1.6	-0.43	normal
TDM-161	9	23/02/2023	-8.406167	158.8955	anchored	F	54	normal	2023	0.1	30.8	1.7	-0.43	normal
TDM-162	9	23/02/2023	-8.406167	158.8955	anchored	F	55	normal	2023	0.1	30.8	1.7	-0.43	normal
TDM-164	9	23/02/2023	-8.406167	158.8955	anchored	M	55	normal	2023	0.1	30.8	1.7	-0.43	normal
TDM-165	9	23/02/2023	-8.406167	158.8955	anchored	F	52	normal	2023	0.1	30.8	1.7	-0.43	normal
TDM-169	9	23/02/2023	-8.406167	158.8955	anchored	M	54	normal	2023	0.1	30.8	1.7	-0.43	normal
TDM-170	9	23/02/2023	-8.406167	158.8955	anchored	M	55	normal	2023	0.1	30.8	1.7	-0.43	normal
TDM-171	9	23/02/2023	-8.406167	158.8955	anchored	M	53	normal	2023	0.1	30.8	1.7	-0.43	normal
TDM-175	9	23/02/2023	-8.406167	158.8955	anchored	M	51	normal	2023	0.1	30.8	1.7	-0.43	normal
TDM-177	9	23/02/2023	-8.406167	158.8955	anchored	M	55	normal	2023	0.1	30.8	1.7	-0.43	normal
TDM-178	9	23/02/2023	-8.406167	158.8955	anchored	F	51	normal	2023	0.1	30.8	1.7	-0.43	normal
TDM-183	10	24/02/2023	-8.410833	158.795	anchored	F	55	normal	2023	0.11	30.8	1.3	-0.43	normal
TDM-184	10	24/02/2023	-8.410833	158.795	anchored	M	55	normal	2023	0.11	30.8	1.3	-0.43	normal
TDM-186	10	24/02/2023	-8.410833	158.795	anchored	M	53	normal	2023	0.11	30.8	1.3	-0.43	normal
TDM-189	10	24/02/2023	-8.410833	158.795	anchored	F	54	normal	2023	0.11	30.8	1.3	-0.43	normal
TDM-190	10	24/02/2023	-8.410833	158.795	anchored	F	50	normal	2023	0.11	30.8	1.3	-0.43	normal
TDM-192	10	24/02/2023	-8.410833	158.795	anchored	M	50	normal	2023	0.11	30.8	1.3	-0.43	normal
TDM-193	10	24/02/2023	-8.410833	158.795	anchored	F	54	normal	2023	0.11	30.8	1.3	-0.43	normal
TDM-194	10	24/02/2023	-8.410833	158.795	anchored	M	52	normal	2023	0.11	30.8	1.3	-0.43	normal
TDM-195	10	24/02/2023	-8.410833	158.795	anchored	M	52	open gut	2023	0.11	30.8	1.3	-0.43	normal
TDM-196	10	24/02/2023	-8.410833	158.795	anchored	F	54	normal	2023	0.11	30.8	1.3	-0.43	normal
TDM-202	11	26/02/2023	-7.913167	157.6995	anchored	M	45	normal	2023	0.07	30.6	0.4	-0.35	normal
TDM-203	11	26/02/2023	-7.913167	157.6995	anchored	M	48	normal	2023	0.07	30.6	0.4	-0.35	normal
TDM-204	11	26/02/2023	-7.913167	157.6995	anchored	M	43	open gut	2023	0.07	30.6	0.4	-0.35	normal
TDM-205	11	26/02/2023	-7.913167	157.6995	anchored	F	45	open gut	2023	0.07	30.6	0.4	-0.35	normal
TDM-206	11	26/02/2023	-7.913167	157.6995	anchored	F	45	normal	2023	0.07	30.6	0.4	-0.35	normal
TDM-207	11	26/02/2023	-7.913167	157.6995	anchored	F	46	normal	2023	0.07	30.6	0.4	-0.35	normal
TDM-208	11	26/02/2023	-7.913167	157.6995	anchored	M	48	normal	2023	0.07	30.6	0.4	-0.35	normal
TDM-209	11	26/02/2023	-7.913167	157.6995	anchored	F	47	parasite	2023	0.07	30.6	0.4	-0.35	normal
TDM-210	11	26/02/2023	-7.913167	157.6995	anchored	F	46	normal	2023	0.07	30.6	0.4	-0.35	normal
TDM-211	11	26/02/2023	-7.913167	157.6995	anchored	F	47	normal	2023	0.07	30.6	0.4	-0.35	normal
TDM-221	12	27/02/2023	-8.0955	158.5973	anchored	M	54	normal	2023	0.08	30.3	-0.4	-0.35	normal
TDM-223	12	27/02/2023	-8.0955	158.5973	anchored	M	54	normal	2023	0.08	30.3	-0.4	-0.35	normal
TDM-224	12	27/02/2023	-8.0955	158.5973	anchored	M	54	normal	2023	0.08	30.3	-0.4	-0.35	normal
TDM-226	12	27/02/2023	-8.0955	158.5973	anchored	F	54	normal	2023	0.08	30.3	-0.4	-0.35	normal
TDM-229	12	27/02/2023	-8.0955	158.5973	anchored	M	55	normal	2023	0.08	30.3	-0.4	-0.35	normal
TDM-230	12	27/02/2023	-8.0955	158.5973	anchored	M	55	normal	2023	0.08	30.3	-0.4	-0.35	normal
TDM-232	12	27/02/2023	-8.0955	158.5973	anchored	M	52	normal	2023	0.08	30.3	-0.4	-0.35	normal
TDM-235	12	27/02/2023	-8.0955	158.5973	anchored	M	53	normal	2023	0.08	30.3	-0.4	-0.35	normal
TDM-238	12	27/02/2023	-8.0955	158.5973	anchored	F	48	normal	2023	0.08	30.3	-0.4	-0.35	normal
TDM-240	12	27/02/2023	-8.0955	158.5973	anchored	M	55	normal	2023	0.08	30.3	-0.4	-0.35	normal
TDM-241	13	06/03/2023	-7.896333	157.9005	anchored	F	47	normal	2023	0.09	30.5	-4.2	-0.14	normal
TDM-242	13	06/03/2023	-7.896333	157.9005	anchored	F	46	normal	2023	0.09	30.5	-4.2	-0.14	normal
TDM-244	13	06/03/2023	-7.896333	157.9005	anchored	F	45	normal	2023	0.09	30.5	-4.2	-0.14	normal
TDM-246	13	06/03/2023	-7.896333	157.9005	anchored	M	47	normal	2023	0.09	30.5	-4.2	-0.14	normal
TDM-247	13	06/03/2023	-7.896333	157.9005	anchored	M	47	normal	2023	0.09	30.5	-4.2	-0.14	normal
TDM-261	14	08/03/2023	-8.3095	156.7667	anchored	F	47	normal	2023	0.11	30.7	-4	-0.14	normal
TDM-262	14	08/03/2023	-8.3095	156.7667	anchored	F	45	normal	2023	0.11	30.7	-4	-0.14	normal
TDM-265	14	08/03/2023	-8.3095	156.7667	anchored	F	45	normal	2023	0.11	30.7	-4	-0.14	normal
TDM-266	14	08/03/2023	-8.3095	156.7667	anchored	F	45	normal	2023	0.11	30.7	-4	-0.14	normal
TDM-270	14	08/03/2023	-8.3095	156.7667	anchored	M	43	open gut	2023	0.11	30.7	-4	-0.14	normal
TDM-273	14	08/03/2023	-8.3095	156.7667	anchored	M	44	normal	2023	0.11	30.7	-4	-0.14	normal
TDM-274	14	08/03/2023	-8.3095	156.7667	anchored	M	43	normal	2023	0.11	30.7	-4	-0.14	normal
TDM-277	14	08/03/2023	-8.3095	156.7667	anchored	F	43	normal	2023	0.11	30.7	-4	-0.14	normal
TDM-278	14	08/03/2023	-8.3095	156.7667	anchored	M	45	open gut	2023	0.11	30.7	-4	-0.14	normal
TDM-280	14	08/03/2023	-8.3095	156.7667	anchored	M	43	open gut	2023	0.11	30.7	-4	-0.14	normal
TDM-281	15	10/03/2023	-8.503167	156.9898	anchored	F	38	parasite	2023	0.1	30.8	-3.2	-0.04	normal
TDM-284	15	10/03/2023	-8.503167	156.9898	anchored	M	37	normal	2023	0.1	30.8	-3.2	-0.04	normal
TDM-286	15	10/03/2023	-8.503167	156.9898	anchored	M	36	normal	2023	0.1	30.8	-3.2	-0.04	normal
TDM-288	15	10/03/2023	-8.503167	156.9898	anchored	M	51	parasite	2023	0.1	30.8	-3.2	-0.04	normal
TDM-289	15	10/03/2023	-8.503167	156.9898	anchored	M	53	open gut	2023	0.1	30.8	-3.2	-0.04	normal
TDM-291	15	10/03/2023	-8.503167	156.9898	anchored	F	43	normal	2023	0.1	30.8	-3.2	-0.04	normal
TDM-293	15	10/03/2023	-8.503167	156.9898	anchored	M	38	normal	2023	0.1	30.8	-3.2	-0.04	normal
TDM-295	15	10/03/2023	-8.503167	156.9898	anchored	M	41	normal	2023	0.1	30.8	-3.2	-0.04	normal
TDM-297	15	10/03/2023	-8.503167	156.9898	anchored	M	38	normal	2023	0.1	30.8	-3.2	-0.04	normal
TDM-300	15	10/03/2023	-8.503167	156.9898	anchored	M	38	normal	2023	0.1	30.8	-3.2	-0.04	normal
Undetermined	na	na	0	0	na	na	0	na	na
